# Supplementary material for: Separate BNST Microcircuits Targeted by Direct Versus Amygdala-Relayed Prefrontal Inputs Mediate Dissociable Phenotypes After Isolation
Source: Cells. 2026 Jan 8;15(2):116. doi: 10.3390/cells15020116 (PMC12839825; doi:10.3390/cells15020116)
Supplement: Supplementary file 1 [file cells-15-00116-s001.zip]

Archive with 3 entries (3 files):
- Figure S1.png
- Figure S2.png
- Supplementary Figure Legends.pdf
